# Supplementary material for: Native Amazonian Canga Grasses Show Distinct Nitrogen Growth Responses in Iron Mining Substrates
Source: Plants (Basel). 2021 Apr 22;10(5):849. doi: 10.3390/plants10050849 (PMC8146357; doi:10.3390/plants10050849)
Supplement: Supplementary file 1 [file plants-10-00849-s001.zip]

Archive with 1 entries (1 files):
- plants-1182422-supplementary.pdf
